# Supplementary material for: Novel Photo-Driven Activated Enzyme–Titanium Nanobiohybrids for Photocatalytic Applications
Source: Nanomaterials (Basel). 2026 Jul 4;16(13):823. doi: 10.3390/nano16130823 (PMC13363157; doi:10.3390/nano16130823)
Supplement: Supplementary file 1 [file nanomaterials-16-00823-s001.zip]

Archive with 1 entries (1 files):
- nanomaterials-4281787-supplementary.pdf
